# Supplementary material for: Escaping and repairing behaviors of the termite Odontotermes formosanus (Blattodea: Termitidae) in response to disturbance
Source: PeerJ. 2018 Mar 16;6:e4513. doi: 10.7717/peerj.4513 (PMC5858535; doi:10.7717/peerj.4513)
Supplement: Data S3 [file peerj-06-4513-s010.xlsx]

## Sheet: Sheet1
Number of termites（TypeⅠ）
Number	Colony group	Vedio number		Time（min)
				0	2	4	6	8	10	12	14	16	18	20	22	24	26	28	30	32	34	36	38	40	42	44	46	48	50	52	54	56	58	60	62	64	66	68	70	72	74	76	78	80	82	84	86	88	90
1	1	1	downward moving	1	0	0	1	5	14	15	24	13	15	18	14	11	21	18	23
			upward moving	0	0	0	0	0	1	3	4	6	2	7	3	2	3	4	8
			wandering	4	3	3	1	1	1	0	0	0	1	1	0	1	0	0	0
			repairing	0	6	7	5	8	8	10	9	16	14	12	16	13	15	13	14
			turning	1	0	3	0	2	0	0	0	1	3	2	1	2	0	3	5
			backward moving	0	0	0	0	0	0	0	0	1	0	0	2	2	3	0	1
			turning/backward moving	1	0	3	0	2	0	0	0	2	3	2	3	4	3	3	6
2	1	2	downward moving	0	0	0	0	9	24	14	39	46	16	43	13	38	23
			upward moving	0	0	0	0	2	4	9	3	2	1	0	8	1	9
			wandering	3	0	1	1	0	2	0	0	0	1	0	1	0	0
			repairing	0	3	6	8	12	11	15	14	16	15	14	11	13	14
			turning	0	0	0	2	2	2	1	2	2	0	0	5	3	4
			backward moving	0	0	0	0	0	1	4	3	1	0	1	3	2	2
			turning/backward moving	0	0	0	2	2	3	5	5	3	0	1	8	5	6
3	2	3	downward moving	1	0	1	13	20	37	26	34	14	13	9	14	5	6	4	4	3	6	1	2	5	2	3	5
			upward moving	0	0	0	0	0	0	0	0	1	1	2	0	1	1	2	1	0	3	0	0	0	0	2	4
			wandering	4	1	4	3	2	1	2	1	0	1	2	2	2	0	1	2	0	2	2	0	0	0	0	0
			repairing	0	0	0	4	4	5	6	8	9	7	11	7	11	9	10	12	13	8	6	7	9	8	12	14
			turning	2	0	0	3	0	0	0	1	1	6	3	1	2	2	2	3	0	1	0	0	0	2	1	2
			backward moving	0	0	0	1	0	0	0	0	1	0	0	1	1	0	1	0	2	0	0	0	0	1	0	0
			turning/backward moving	2	0	0	4	0	0	0	1	2	6	3	2	3	2	3	3	2	1	0	0	0	3	1	2
4	3	4	downward moving	0	0	0	0	4	44	8	37	23	41	22	37	42	32	39	17	14
			upward moving	0	0	0	0	0	2	13	4	5	7	5	3	4	3	7	20	12
			wandering	5	0	2	0	2	1	0	1	1	0	0	0	0	0	0	0	0
			repairing	0	3	6	7	9	11	12	13	14	12	14	13	12	16	19	17	21
			turning	0	0	0	0	1	2	2	2	3	2	2	2	3	4	4	2	0
			backward moving	0	0	0	0	0	3	0	2	1	1	0	4	3	4	2	1	2
			turning/backward moving	0	0	0	0	1	5	2	4	4	3	2	6	6	8	6	3	2
5	5	8	downward moving	0	0	0	0	0	0	0	4	4	51	58	27	33	54	69	48	42
			upward moving	0	0	0	0	0	0	0	1	1	0	4	0	3	1	3	2	4
			wandering	1	0	0	0	0	0	0	1	0	0	0	0	0	0	0	0	0
			repairing	0	3	7	5	7	6	9	9	11	10	11	13	16	12	14	16	15
			turning	0	0	0	0	0	0	0	0	7	1	2	3	2	3	1	2	0
			backward moving	0	0	0	0	0	0	0	0	0	1	1	0	1	2	3	1	1
			turning/backward moving	0	0	0	0	0	0	0	0	7	2	3	3	3	5	4	3	1
6	5	9	downward moving	0	0	0	0	0	0	1	0	0	1	2	16	9	32	28	34	54	8	38	59	41	53	35	25	20	22	33
			upward moving	0	0	0	0	0	0	0	0	0	0	0	2	6	2	3	0	0	0	1	1	2	2	5	4	3	4	2
			wandering	0	0	0	0	1	0	0	1	1	1	0	0	1	0	0	1	1	1	0	0	0	0	0	1	0	0	0
			repairing	0	0	0	0	2	2	2	3	5	4	7	8	8	10	9	8	9	7	12	11	10	13	11	9	10	16	18
			turning	0	0	0	0	0	0	1	0	0	0	2	1	3	1	2	2	1	4	4	1	0	0	1	3	1	1	1
			backward moving	0	0	0	0	0	0	0	0	0	0	0	1	1	2	1	3	4	1	1	2	0	0	1	0	0	1	0
			turning/backward moving	0	0	0	0	0	0	1	0	0	0	2	2	4	3	3	5	5	5	5	3	0	0	2	3	1	2	1
7	6	10	downward moving	6	19	116	16	121	36	34	37	25	68	16	33	49	15	33
			upward moving	0	2	0	0	0	7	9	10	7	5	3	13	7	34	22
			wandering	15	5	1	4	0	4	9	0	0	0	1	1	0	0	0
			repairing	1	9	10	23	16	14	21	26	23	16	24	25	22	17	14
			turning	7	7	5	4	5	4	8	6	6	4	5	4	5	4	2
			backward moving	0	1	3	2	4	1	3	3	5	2	0	1	1	0	1
			turning/backward moving	7	8	8	6	9	5	11	9	11	6	5	5	6	4	3
8	6	11	downward moving	38	1	1	14	56	26	49	30	54	26	99	56	42	52	20	57	9	48
			upward moving	1	2	1	7	9	6	1	2	4	4	3	5	4	2	15	3	4	6
			wandering	9	1	6	3	2	4	2	1	2	0	0	2	3	0	1	2	4	0
			repairing	8	6	7	10	12	13	10	14	11	15	11	13	14	10	16	13	17	15
			turning	7	1	1	4	3	5	4	3	3	4	2	2	3	3	3	2	2	1
			backward moving	3	0	0	0	2	5	3	3	1	0	2	1	0	2	0	1	2	2
			turning/backward moving	10	1	1	4	5	10	7	6	4	4	4	3	3	5	3	3	4	3
9	7	12	downward moving	14	25	26	41	23	41	16	14	12	68	71	44	26
			upward moving	0	10	6	2	7	6	6	2	2	5	12	15	22
			wandering	7	5	2	1	0	0	2	1	1	0	0	0	0
			repairing	4	7	6	8	11	9	7	8	10	7	8	14	16
			turning	1	0	2	2	3	2	8	2	3	0	1	0	0
			backward moving	0	1	2	1	3	0	0	2	2	3	2	4	1
			turning/backward moving	1	1	4	3	6	2	8	4	5	3	3	4	1
10	7	13	downward moving	25	42	9	55	58	37	30	27	32	35	27	33	32	18	36	43
			upward moving	8	3	1	5	2	6	5	4	7	3	4	5	4	13	14	11
			wandering	7	2	1	3	3	1	0	0	1	0	0	0	0	2	0	0
			repairing	5	8	13	11	9	14	11	16	19	18	20	18	17	15	21	19
			turning	5	7	2	3	3	2	4	3	2	2	3	2	1	3	4	5
			backward moving	2	2	3	1	2	4	0	3	3	2	2	2	1	1	0	1
			turning/backward moving	7	9	5	4	5	6	4	6	5	4	5	4	2	4	4	6
11	8	14	downward moving	2	5	18	7	2	20	3	2	7	6	6	3	0	6	2	5	2	3	2	2	1	0	1	4	2	1	2	3
			upward moving	0	0	0	0	0	0	0	0	1	0	0	0	0	1	0	0	0	0	0	0	0	0	0	2	0	1	0	4
			wandering	0	2	1	3	4	0	0	0	0	1	0	0	1	1	1	0	0	2	0	0	0	0	3	0	2	0	0	1
			repairing	0	0	4	5	3	5	6	5	5	3	2	3	4	5	4	6	3	3	4	5	4	3	2	5	6	7	5	9
			turning	2	2	1	0	2	3	4	3	2	1	3	3	0	1	0	0	1	2	4	0	0	0	2	2	1	2	1	0
			backward moving	0	0	0	0	0	1	0	0	0	0	2	1	0	0	0	1	0	0	1	0	0	0	1	0	0	1	0	0
			turning/backward moving	2	2	1	0	2	4	4	3	2	1	5	4	0	1	0	1	1	2	5	0	0	0	3	2	1	3	1	0
12	9	16	downward moving	3	2	1	1	0	13	15	9	3	2	1	1	0	0	0	0	0	0	0	0	0	0	0	0	0	0	0	0	0	0	0	0	0	0	0	0	0	0	0	0	0	0	0	0	0	0
			upward moving	1	0	0	1	0	3	4	3	1	0	0	1	0	0	0	0	0	0	0	0	0	0	0	0	0	0	0	0	0	0	0	0	0	0	0	0	0	0	0	0	0	0	0	0	0	0
			wandering	1	0	0	0	0	1	0	1	1	0	0	0	0	1	0	2	1	0	0	0	0	0	0	0	0	0	0	0	0	1	0	1	0	0	0	0	0	0	1	0	0	0	0	0	0	0
			repairing	0	0	0	4	5	5	6	4	2	3	4	4	5	5	6	4	4	3	2	3	1	2	3	2	4	6	4	5	4	3	4	4	4	3	4	3	3	2	4	3	5	3	4	3	4	4
			turning	5	1	2	1	0	5	1	0	5	1	2	1	0	0	0	0	1	0	0	0	0	0	0	0	0	0	0	0	0	0	0	0	1	0	0	0	0	0	0	0	0	0	1	0	0	0
			backward moving	0	0	0	0	0	0	1	0	0	0	0	0	0	0	0	0	0	0	0	0	0	0	0	0	0	0	0	0	0	0	0	0	0	0	0	0	0	0	0	0	0	0	0	0	0	0
			turning/backward moving	5	1	2	1	0	5	2	0	5	1	2	1	0	0	0	0	1	0	0	0	0	0	0	0	0	0	0	0	0	0	0	0	1	0	0	0	0	0	0	0	0	0	1	0	0	0
13	9	17	downward moving	0	2	7	33	7	3	4	1	2	1	1	0	0	0	0	0	0	1	0	0	0	0	0	0	0
			repairing	0	1	3	3	3	4	3	3	6	5	8	6	9	7	5	7	4	5	6	7	8	5	5	7	9
			upward moving	0	0	0	0	0	0	1	0	1	0	0	1	0	0	1	0	1	0	0	0	0	0	0	0	0
			wandering	2	7	3	1	4	3	0	3	3	0	0	0	0	0	0	2	1	0	0	0	0	0	0	1	0
			repairing	0	1	3	3	3	4	3	3	6	5	8	6	9	7	5	7	4	5	6	7	8	5	5	7	9
			turning	1	5	0	0	1	3	3	1	0	1	0	0	0	1	1	1	0	0	0	2	2	1	0	0	0
			backward moving	0	0	0	0	0	0	0	0	0	0	1	0	0	0	0	0	0	0	0	0	0	0	0	0	0
			turning/backward moving	1	5	0	0	1	3	3	1	0	1	1	0	0	1	1	1	0	0	0	2	2	1	0	0	0
14	10	18	downward moving	0	4	18	23	34	8	11	23	18	30	19	22	28	34	35	24	45
			upward moving	0	0	4	5	0	22	15	8	17	9	12	15	17	12	11	22	13
			wandering	5	2	0	2	3	1	2	2	0	0	3	0	0	1	0	0	0
			repairing	1	3	6	5	13	10	12	11	13	11	10	11	14	16	14	12	15
			turning	5	4	1	4	1	5	3	5	2	2	4	4	4	3	6	2	2
			backward moving	0	0	0	1	1	1	3	3	3	8	3	4	2	1	4	4	1
			turning/backward moving	5	4	1	5	2	6	6	8	5	10	7	8	6	4	10	6	3
15	10	19	downward moving	1	0	7	3	16	6	29	22	18	19	14	20	17	5	32	27	20	18	16	28	35
			upward moving	0	1	4	4	9	7	3	18	17	13	12	6	9	10	5	10	6	5	30	23	15
			wandering	6	4	2	4	3	4	0	0	1	4	1	1	2	0	0	0	0	0	0	0	0
			repairing	0	5	7	6	8	10	11	9	9	7	11	9	10	15	11	12	13	11	8	7	9
			turning	0	2	1	5	3	6	2	4	2	2	1	3	4	2	2	1	0	0	0	0	0
			backward moving	0	0	1	3	0	2	2	3	3	3	3	4	3	6	4	1	2	3	1	3	2
			turning/backward moving	0	2	2	8	3	8	4	7	5	5	4	7	7	8	6	2	2	3	1	3	2
16	11	20	downward moving	21	11	6	20	41	48	17	19	6	11	12	15	8	12	4	6	7	12	6	0	3	3
			repairing	3	5	4	4	7	6	5	7	6	8	9	6	7	8	5	5	8	9	13	12	10	11
			upward moving	1	3	3	0	2	1	1	3	2	0	0	0	0	1	1	4	8	6	1	2	6	10
			wandering	1	2	1	0	0	0	0	0	1	0	1	0	0	1	2	1	0	0	0	1	0	0
			repairing	3	5	4	4	7	6	5	7	6	8	9	6	7	8	5	5	8	9	13	12	10	11
			turning	0	6	0	5	9	5	3	1	2	4	2	3	4	0	4	0	0	0	2	2	2	0
			backward moving	0	1	1	4	7	1	0	2	0	0	0	2	0	0	0	0	2	2	0	0	0	1
			turning/backward moving	0	7	1	9	16	6	3	3	2	4	2	5	4	0	4	0	2	2	2	2	2	1
17	11	21	downward moving	0	4	12	10	1	0	0	10	0	1	2	0	0	0	0	0	0	0	0	0	0	0	0	0	0	0	0	0	0	0	0	0	1	0	0	0	3
			upward moving	0	0	2	2	0	0	0	0	0	0	0	0	0	0	0	0	0	0	0	0	0	0	0	0	0	0	0	0	0	0	0	0	0	0	0	1	1
			wandering	3	3	3	3	2	2	4	0	1	1	2	2	3	1	0	1	0	0	0	0	0	0	0	0	0	0	0	0	0	0	0	0	1	0	0	0	0
			repairing	0	4	5	3	5	6	5	4	5	6	4	3	2	2	8	6	5	7	4	5	4	4	5	3	5	5	6	1	3	5	7	11	8	6	6	7	9
			turning	2	3	3	0	2	1	0	6	2	3	2	2	0	3	0	0	0	0	0	0	0	0	0	0	0	0	0	0	0	0	0	2	0	0	0	0	0
			backward moving	0	0	0	1	0	0	0	0	0	0	0	0	0	0	0	0	0	0	0	0	0	0	0	0	0	0	0	0	0	0	0	0	0	0	0	0	0
			turning/backward moving	2	3	3	1	2	1	0	6	2	3	2	2	0	3	0	0	0	0	0	0	0	0	0	0	0	0	0	0	0	0	0	2	0	0	0	0	0
18	12	22	downward moving	15	37	22	73	23	31	37	20	37	15	51	33	25
			upward moving	1	11	4	2	9	6	8	10	2	15	3	8	22
			wandering	8	4	0	0	1	1	1	0	1	1	0	0	0
			repairing	0	6	6	9	13	9	10	12	13	14	16	18	12
			turning	4	6	17	4	12	4	4	8	2	4	6	1	4
			backward moving	1	2	9	3	5	1	2	2	3	0	2	1	4
			turning/backward moving	5	8	26	7	17	5	6	10	5	4	8	2	8
19	12	23	downward moving	12	25	33	32	23	11	16	14	18	11	1	5	5	18
			upward moving	6	13	10	11	3	13	2	6	5	4	6	11	26	16
			wandering	3	0	0	1	0	0	0	0	0	2	0	0	0	0
			repairing	0	15	11	14	17	12	13	9	10	11	13	9	8	10
			turning	6	4	2	1	7	1	1	4	4	1	4	5	3	1
			backward moving	0	3	3	1	5	0	1	1	1	0	1	0	2	0
			turning/backward moving	6	7	5	2	12	1	2	5	5	1	5	5	5	1
20	13	24	downward moving	2	3	1	5	2	1	1	0	4	3	3	3	2	1	0	0	3	1	3	1	4	1	4	8	4	2	2
			upward moving	0	1	2	1	0	0	0	0	0	0	1	0	0	1	0	0	0	0	0	1	2	0	0	0	1	0	1
			wandering	0	2	2	0	0	0	0	3	0	1	1	1	0	0	0	0	0	0	0	2	1	0	1	0	0	0	0
			repairing	0	2	5	4	5	5	6	3	3	4	3	4	3	4	3	5	4	4	3	4	3	6	5	4	3	3	7
			turning	0	0	1	6	0	2	4	0	1	2	2	0	1	1	1	2	1	3	1	0	2	3	0	0	0	0	0
			backward moving	0	0	0	0	0	0	0	0	0	0	0	0	0	0	0	0	0	0	0	0	0	0	0	0	1	0	0
			turning/backward moving	0	0	1	6	0	2	4	0	1	2	2	0	1	1	1	2	1	3	1	0	2	3	0	0	1	0	0
21	14	26	downward moving	42	64	62	64	69	66	47	63	46
			repairing	4	11	14	13	16	13	21	15	16
			upward moving	0	0	2	2	1	1	7	4	20
			wandering	5	2	2	2	0	2	2	1	0
			repairing	4	11	14	13	16	13	21	15	16
			turning	6	2	5	3	2	2	3	1	0
			backward moving	2	5	3	4	2	1	2	2	0
			turning/backward moving	8	7	8	7	4	3	5	3	0
22	14	27	downward moving	7	70	93	100	98	61	75
			upward moving	0	5	4	3	7	17	28
			wandering	12	1	1	0	0	0	0
			repairing	0	9	12	11	8	10	14
			turning	9	6	4	2	4	1	0
			backward moving	0	2	7	2	3	5	1
			turning/backward moving	9	8	11	4	7	6	1
23	15	28	downward moving	14	23	47	31	26	17	33
			repairing	0	18	20	19	22	20	14
			upward moving	1	2	6	4	13	25	21
			wandering	7	1	0	0	0	0	0
			repairing	0	18	20	19	22	20	14
			turning	4	2	4	5	5	4	2
			backward moving	1	1	2	3	4	3	1
			turning/backward moving	5	3	6	8	9	7	3
24	15	29	downward moving	0	0	2	31	28	41	39	46	29	31
			upward moving	0	1	3	7	8	12	8	17	25	29
			wandering	8	0	0	0	1	0	1	0	0	0
			repairing	0	6	7	12	11	14	15	9	12	10
			turning	4	0	5	5	3	5	1	5	5	3
			backward moving	0	0	0	2	2	0	4	3	4	2
			turning/backward moving	4	0	5	7	5	5	5	8	9	5
25	16	30	downward moving	12	22	18	7	8	5	9	6	7	11	8	7	14	18
			upward moving	0	11	5	11	4	5	10	12	9	13	11	25	18	28
			wandering	4	3	0	2	0	3	0	0	0	0	0	0	0	0
			repairing	1	5	9	10	13	8	9	13	14	11	10	8	12	11
			turning	2	3	3	3	8	4	1	5	2	5	6	5	3	1
			backward moving	0	0	0	0	1	0	2	3	1	1	0	2	2	1
			turning/backward moving	2	3	3	3	9	4	3	8	3	6	6	7	5	2
26	17	31	downward moving	4	4	29	20	28	10	14	26	17	16	15	11	16	8	8	5	12	21	13	11	2	7	9	6	12
			upward moving	0	0	1	1	2	2	3	5	7	8	13	1	3	8	1	1	4	4	6	5	7	9	17	7	13
			wandering	4	6	1	0	0	0	0	0	1	0	0	1	0	0	0	1	0	0	0	0	1	0	0	0	0
			repairing	0	0	3	6	8	7	9	8	11	9	11	11	10	9	11	10	16	12	13	14	16	15	12	17	15
			turning	1	5	2	0	4	3	2	6	3	3	2	2	4	1	2	4	3	4	4	4	3	3	2	2	1
			backward moving	0	0	1	0	1	1	0	2	1	2	0	3	0	0	0	1	2	1	2	1	2	1	3	2	1
			turning/backward moving	1	5	3	0	5	4	2	8	4	5	2	5	4	1	2	5	5	5	6	5	5	4	5	4	2
27	18	32	downward moving	0	9	8	28	29	20	11	14	15	30	14	41	40	19	26	17	29
			upward moving	0	1	2	4	3	7	8	4	21	14	23	7	13	10	9	5	24
			wandering	9	2	2	0	1	3	4	2	0	0	0	0	0	1	1	0	0
			repairing	0	3	6	8	11	9	12	15	11	13	9	10	11	13	11	13	10
			turning	1	6	9	2	4	3	3	2	2	3	4	2	1	3	5	2	0
			backward moving	0	0	0	0	3	1	0	1	0	1	1	1	1	3	4	4	2
			turning/backward moving	1	6	9	2	7	4	3	3	2	4	5	3	2	6	9	6	2
28	21	38	downward moving	32	54	84	93	68	59	42	63	67	39
			repairing	0	14	23	25	23	20	22	20	18	17
			upward moving	1	13	4	3	1	5	10	12	4	16
			wandering	8	4	2	4	2	0	0	0	0	0
			repairing	0	14	23	25	23	20	22	20	18	17
			turning	2	1	2	3	0	0	0	1	1	1
			backward moving	0	3	3	2	1	0	4	3	2	1
			turning/backward moving	2	4	5	5	1	0	4	4	3	2
29	21	39	downward moving	54	36	41	47	45	51	42	60	54	46	35	49	53	35	47	33	26
			upward moving	2	4	3	7	6	9	23	4	2	3	11	10	6	16	12	38	31
			wandering	3	2	0	1	1	0	2	0	1	2	0	1	1	0	0	0	0
			repairing	0	5	8	10	9	11	8	8	7	10	8	9	10	11	15	16	14
			turning	0	1	4	1	5	2	0	2	2	3	1	1	1	0	0	2	0
			backward moving	0	0	3	1	2	4	3	3	1	2	3	4	5	3	6	2	0
			turning/backward moving	0	1	7	2	7	6	3	5	3	5	4	5	6	3	6	4	0
30	22	40	downward moving	8	1	1	7	21	12	9	24	33	5	15	9	8	4	3	7	5	3	3	4	5	3
			upward moving	1	0	1	0	3	3	4	3	3	5	2	8	2	6	5	12	3	4	10	14	10	15
			wandering	2	0	3	0	0	1	0	1	0	1	0	1	1	0	1	0	1	0	0	0	0	0
			repairing	0	0	3	2	3	4	4	5	4	5	5	6	7	12	7	9	7	8	9	11	11	13
			turning	2	0	2	2	1	2	2	1	2	3	4	2	3	4	1	4	3	4	4	1	2	1
			backward moving	0	0	0	2	1	0	1	0	0	1	0	2	0	0	1	1	0	3	1	0	0	0
			turning/backward moving	2	0	2	4	2	2	3	1	2	4	4	4	3	4	2	5	3	7	5	1	2	1
31	22	41	downward moving	7	16	20	13	20	0	10	4	1	7	21	18	5	2	2	4	32	24	7	12	5	15	2	19	2	11	13	10	6	7	6	8	7	2	6	1	11	1	10	7	11	1	7	9	8	10
			upward moving	0	2	8	3	7	2	7	1	1	0	2	3	2	0	1	5	1	2	3	5	6	5	5	3	3	1	4	8	11	5	3	2	3	16	14	7	12	3	4	0	3	13	4	3	7	3
			wandering	0	0	4	1	1	7	2	0	0	2	1	0	2	1	2	0	2	0	0	0	1	0	3	0	1	2	0	0	0	1	0	1	0	2	1	1	0	2	3	4	0	1	0	1	0	0
			repairing	0	2	3	4	3	5	7	5	4	5	3	6	5	4	6	3	6	7	4	3	5	9	7	8	5	4	11	8	9	5	9	8	6	8	7	8	8	7	7	4	4	6	7	5	6	8
			turning	3	3	1	2	3	3	5	2	3	0	0	1	1	0	0	7	4	1	3	2	3	1	3	0	2	4	3	1	1	0	4	1	2	1	1	0	1	5	0	1	1	0	1	0	1	1
			backward moving	0	0	0	1	1	1	1	1	1	1	1	2	1	1	0	4	4	2	2	0	1	1	1	3	0	1	1	0	1	0	2	0	2	0	0	3	1	1	1	0	1	1	0	0	0	1
			turning/backward moving	3	3	1	3	4	4	6	3	4	1	1	3	2	1	0	11	8	3	5	2	4	2	4	3	2	5	4	1	2	0	6	1	4	1	1	3	2	6	1	1	2	1	1	0	1	2
Note: Downward moving: termites moved downward through the exposed pathway;
Repairing: termites rebuilt the damaged mud tube by attaching soil particles onto the ends of the breached tubes or along the sides of the exposed pathway;
Upward moving: termites traveled from bottom to the top (the opposite direction of escaping) and passed through the exposed pathway;
Turning: termites changed direction while escaping and did not pass through the exposed pathway.
Wandering: termites stayed close or slowly moved (stepped forward and then back) near the mud-tube breach and did not stray far from the breach;
Backward moving: termites walked backward while escaping and did not pass through the exposed pathway.
Turning/backward moving: represents the sum of the number of "turning" and" backward moving".
"yellow zone" means that the termite behavior cannot be count when the tube was closed.
"Number of termites": the sum of number of termites exhibiting each behavior within a 15-s period for 2-min intervals following removal of an ~5 cm section of the mud tube.
"Total termites"("Number of termites" × 8): total number of termites exhibiting each behavior throughout the video.
[truncated: 9 more columns]
