# Supplementary material for: Escaping and repairing behaviors of the termite Odontotermes formosanus (Blattodea: Termitidae) in response to disturbance
Source: PeerJ. 2018 Mar 16;6:e4513. doi: 10.7717/peerj.4513 (PMC5858535; doi:10.7717/peerj.4513)
Supplement: Data S4 [file peerj-06-4513-s011.xlsx]

## Sheet: Sheet1
Number of termites（TypeⅡ）
Number	Colony group	Vedio number		Time（min)
				0	2	4	6	8	10	12	14	16	18	20	22	24	26	28	30	32	34	36	38	40	42	44	46	48	50	52	54	56	58	60	62	64	66	68	70	72	74	76	78	80	82	84	86	88	90
1	3	5	downward moving	1	9	57	59	34	32	42	26	14	12	15	23	22	12	10	3	2	1	0	0	0	0	0	0	0	0	0	0	0	0	0	0	0	0	0	0	0	0	0	0	0	0	0	0	0	0
			upward moving	0	0	2	2	1	1	2	3	2	4	5	4	3	6	3	0	7	0	5	0	0	0	0	0	0	0	0	0	0	0	0	0	0	0	0	0	0	0	0	0	0	0	0	0	0	0
			wandering	0	0	0	0	2	1	2	1	3	1	1	1	2	0	1	4	1	0	1	0	0	0	0	0	0	0	0	0	0	0	0	0	0	0	0	0	0	0	0	0	0	0	0	0	0	0
			repairing	0	0	2	4	3	4	4	3	5	6	4	6	7	8	5	5	4	3	2	3	2	0	0	0	2	4	1	2	2	1	0	0	0	3	2	2	2	0	0	0	0	0	0	0	1	1
			turning	0	0	1	2	0	1	2	1	3	2	2	3	3	3	1	2	2	3	0	0	0	0	0	0	0	0	0	0	0	0	0	0	0	0	0	0	0	0	0	0	0	0	0	0	0	0
			backward moving	0	0	0	1	1	2	3	1	0	2	1	1	1	2	2	0	0	0	0	0	0	0	0	0	0	0	0	0	0	0	0	0	0	0	0	0	0	0	0	0	0	0	0	0	0	0
			turning/backward moving	0	0	1	3	1	3	5	2	3	4	3	4	4	5	3	2	2	3	0	0	0	0	0	0	0	0	0	0	0	0	0	0	0	3	2	0	0	0	0	0	0	0	0	0	0	0
			ants	0	2	1	3	4	4	7	8	13	7	13	17	19	12	15	20	22	24	33	35	38	41	34	37	36	28	38	27	29	23	14	19	12	18	15	21	13	12	17	32	22	20	25	19	11	10
2	18	33	downward moving	0	0	0	9	17	24	2	11	0	0	0	0	0	1	8	6	3	9	0	2	0	0	0	0	0	0	0	0	0	0	0	0	0	0	0	0	0	0	0	0	0	0	0	0	0	0
			upward moving	0	0	0	1	1	9	6	2	0	0	0	0	0	0	0	1	2	0	1	0	0	0	0	0	0	0	0	0	0	0	0	0	0	0	0	0	0	0	0	0	0	0	0	0	0	0
			wandering	5	4	1	1	2	2	2	2	1	2	1	0	0	0	0	2	2	0	2	0	2	0	0	0	2	1	0	1	1	0	3	1	1	2	0	0	0	1	1	2	0	0	0	0	1	0
			repairing	0	3	5	6	8	10	11	14	10	6	4	4	5	3	4	7	6	4	6	4	2	2	2	3	2	3	3	2	3	2	1	2	0	3	1	0	3	2	3	2	4	2	3	1	1	0
			turning	1	0	2	1	1	4	1	3	8	0	0	1	0	1	1	2	4	4	0	2	1	0	0	0	0	0	0	0	0	0	0	0	0	0	0	0	0	5	0	0	0	0	0	1	0	0
			backward moving	0	0	2	2	1	0	0	1	0	0	0	0	0	0	0	1	1	3	1	0	0	0	0	2	1	0	0	0	0	0	0	1	0	0	0	0	0	1	0	0	0	0	0	0	0	0
			turning/backward moving	1	0	4	3	2	4	1	4	8	0	0	1	0	1	1	3	5	7	1	2	1	0	0	2	1	0	0	0	0	0	0	1	0	0	0	0	0	6	0	0	0	0	0	1	0	0
			ants	2	6	5	10	8	9	8	24	28	39	40	34	37	42	31	39	40	42	45	48	47	56	53	57	55	62	65	69	73	77	70	75	80	84	98	95	92	95	89	86	87	75	79	81	78	83
3	19	34	downward moving	4	40	15	3	13	4	5	4	2	0	0	0	0	0	0	0	0	0	0	0	0	0	0	0	0	0	0	0	0	0	0	0	0	0	0	0	0	0	0	0	0	0	0	0	0	0
			upward moving	6	11	0	2	3	1	0	9	7	0	0	0	0	0	0	0	0	0	0	0	0	0	0	0	0	0	0	0	0	0	0	0	0	0	0	0	0	0	0	0	0	0	0	0	0	0
			wandering	3	1	4	1	0	1	0	0	0	0	0	0	0	0	0	0	0	0	0	0	0	0	0	0	0	0	0	0	0	0	0	0	0	0	0	0	0	0	0	0	0	0	0	0	0	0
			repairing	0	7	15	12	11	12	13	16	17	0	0	0	0	0	0	0	0	0	0	0	0	0	0	0	0	0	0	0	0	0	0	0	0	0	0	0	0	0	0	0	0	0	0	0	0	0
			turning	1	5	0	4	1	0	3	0	3	0	0	0	0	0	0	0	0	0	0	0	0	0	0	0	0	0	0	0	0	0	0	0	0	0	0	0	0	0	0	0	0	0	0	0	0	0
			backward moving	1	2	2	1	2	0	1	0	0	0	0	0	0	0	0	0	0	0	0	0	0	0	0	0	0	0	0	0	0	0	0	0	0	0	0	0	0	0	0	0	0	0	0	0	0	0
			turning/backward moving	2	7	2	5	3	0	4	0	3	0	0	0	0	0	0	0	0	0	0	0	0	0	0	0	0	0	0	0	0	0	0	0	0	0	0	0	0	0	0	0	0	0	0	0	0	0
			ants	2	0	13	24	28	25	16	11	5	5	6	0	0	0	0	0	0	0	0	0	0	0	0	0	0	0	0	0	0	0	0	0	0	0	0	0	0	0	0	0	0	0	0	0	0	0
4	19	35	downward moving	1	2	6	15	9	5	3	2	0	1	0	1	0	0	0	0	0	0	0	0	0	0	0	0	0	0	0	0	0	0	0	0	0	0	0	0	0	0	0	0	0	0	0	0	0	0
			upward moving	1	0	0	1	0	1	1	0	2	4	0	0	0	0	0	0	0	0	0	0	0	0	0	0	0	0	0	0	0	0	0	0	0	0	0	0	0	0	0	0	0	0	0	0	0	0
			wandering	0	1	0	1	0	1	0	0	0	1	0	0	0	0	0	0	0	0	0	0	0	0	0	0	0	0	0	0	0	0	0	0	0	0	0	0	0	0	0	0	0	0	0	0	0	0
			repairing	0	5	3	4	2	3	3	4	3	3	0	0	0	0	0	1	2	0	0	0	0	1	0	2	1	2	2	0	0	1	3	4	2	2	3	2	3	4	2	5	4	2	2	4	3	3
			turning	1	0	1	1	1	1	0	0	1	2	1	0	0	0	0	0	0	0	0	0	0	0	0	0	0	0	0	0	0	0	0	0	0	0	0	0	0	0	0	0	0	0	0	0	0	0
			backward moving	0	0	0	0	0	0	0	0	0	0	0	0	0	0	0	0	0	0	0	0	0	0	0	0	0	0	0	0	0	0	0	0	0	0	0	0	0	0	0	0	0	0	0	0	0	0
			turning/backward moving	1	0	1	1	1	1	0	0	1	2	1	0	0	0	0	0	0	0	0	0	0	0	0	0	0	0	0	0	0	0	0	0	0	0	0	0	0	0	0	0	0	0	0	0	0	0
			ants	0	0	0	0	0	0	3	0	2	4	24	40	47	43	28	27	32	34	26	35	31	33	28	26	30	24	21	20	17	23	14	13	15	17	14	11	12	9	13	9	7	7	8	3	11	7
5	20	36	downward moving	0	2	0	0	0	0	0	0	0	0	0	0	0	0	0	0	0	0	0	0	0	0	0	0	0	0	0	0	0	0	0	0	0	0	0	0	0	0	0	0	0	0	0	0	0	0
			upward moving	0	0	0	0	0	0	0	0	0	0	0	0	0	0	0	0	0	0	0	0	0	0	0	0	0	0	0	0	0	0	0	0	0	0	0	0	0	0	0	0	0	0	0	0	0	0
			wandering	2	1	1	0	0	0	0	0	0	0	0	0	0	0	0	0	0	0	0	0	0	0	0	0	0	0	0	0	0	0	0	0	0	0	0	0	0	0	0	0	0	0	0	0	0	1
			repairing	0	0	1	0	0	0	1	2	1	1	2	1	2	3	3	2	2	3	2	5	4	2	2	3	4	3	3	4	2	3	4	4	3	3	4	3	4	4	5	7	5	4	4	5	6	4
			turning	0	1	0	0	0	0	0	0	0	0	0	0	0	0	0	0	0	0	0	0	0	0	0	0	0	0	0	0	0	0	0	0	0	0	0	0	0	0	0	0	0	0	0	0	0	0
			backward moving	0	0	0	0	0	0	0	0	0	0	0	0	0	0	0	0	0	0	0	0	0	0	0	0	0	0	0	0	0	0	0	0	0	0	0	0	0	0	0	0	0	0	0	0	0	0
			turning/backward moving	0	1	0	0	0	0	0	0	0	0	0	0	0	0	0	0	0	0	0	0	0	0	0	0	0	0	0	0	0	0	0	0	0	0	0	0	0	0	0	0	0	0	0	0	0	0
			ants	1	21	41	58	13	7	3	4	2	7	3	6	2	3	11	8	6	4	0	1	3	1	2	1	2	2	0	0	1	1	2	3	1	1	1	2	0	1	1	1	0	1	1	3	0	0
6	20	37	downward moving	0	3	0	1	0	0	1	0	1	1	1	1	0	0	5	7	1	0	0	0	0	0	0	0	0	0	0	0	0	0	0	0	0	0	0	0	0	0	0	0	0	0	0	0	0	0
			upward moving	0	1	0	0	0	0	0	0	0	0	0	0	0	1	0	1	1	0	0	0	0	0	0	0	0	0	0	0	0	0	0	0	0	0	0	0	0	0	0	0	0	0	0	0	0	0
			wandering	0	1	1	0	0	0	0	0	0	2	1	1	0	1	0	0	0	0	0	0	0	0	0	0	0	0	0	0	0	0	0	0	0	0	0	0	0	0	0	0	0	0	0	0	0	0
			repairing	0	0	1	2	2	1	3	3	3	2	2	1	3	2	3	2	2	1	1	2	1	1	0	0	0	1	2	2	3	1	1	2	1	0	0	0	0	0	0	1	1	2	2	3	3	3
			turning	0	1	0	0	0	0	1	0	1	0	0	1	0	0	2	2	0	0	0	0	0	0	0	0	0	0	0	0	0	0	0	0	0	0	0	0	0	0	0	0	0	0	0	0	0	0
			backward moving	0	0	0	0	0	0	1	0	0	0	1	0	0	0	0	1	0	0	0	0	0	0	0	0	0	0	0	0	0	0	0	0	0	0	0	0	0	0	0	0	0	0	0	0	0	0
			turning/backward moving	0	1	0	0	0	0	2	0	1	0	1	1	0	0	2	3	0	0	0	0	0	0	0	0	0	0	0	0	0	0	0	0	0	0	0	0	0	0	0	0	0	0	0	0	0	0
			ants	1	0	0	1	0	2	2	0	0	3	1	0	1	4	5	4	3	27	34	46	54	48	39	61	56	42	44	32	8	3	4	6	3	3	1	1	1	2	3	0	3	2	2	4	0	0
Note: Downward moving: termites moved downward through the exposed pathway;
Repairing: termites rebuilt the damaged mud tube by attaching soil particles onto the ends of the breached tubes or along the sides of the exposed pathway;
Upward moving: termites traveled from bottom to the top (the opposite direction of escaping) and passed through the exposed pathway;
Turning: termites changed direction while escaping and did not pass through the exposed pathway.
Wandering: termites stayed close or slowly moved (stepped forward and then back) near the mud-tube breach and did not stray far from the breach;
Backward moving: termites walked backward while escaping and did not pass through the exposed pathway.
Turning/backward moving: represents the sum of the number of "turning" and" backward moving".
"Number of termites/ants": the sum of number of termites/ants within a 15-s period for 2-min intervals following removal of an ~5 cm section of the mud tube.
"Total termites/ants"("Number of ternites/ants" × 8): total number of termites in video.
[truncated: 18 more columns]
